# Supplementary material for: Robust Diagnostic Genetic Testing Using Solution Capture Enrichment and a Novel Variant-Filtering Interface
Source: Hum Mutat. 2013 Dec 4;35(4):434–41. doi: 10.1002/humu.22490 (PMC4285299; doi:10.1002/humu.22490)
Supplement: Supplementary file 2 — Table S1. List of genes, their location and the number of exons targeted by the custom hybridization enrichment design for hereditary cancer Table S2. List of known genes, their locations and the number of target intervals screened by targeted analysis of primary ciliary dyskinesia patients Table S3. The reduction in variant count in PCD patients after filtering using AgileExomeFilter Table S4. The per lane run metrics for each pool of sequenced libraries Table S5. The four target regions for which coverage was <50X across both phase 1 and 2 samples Table S6. The percentage of each target interval covered to ≥30X averaged across each gene Table S7. Likely pathogenic variants identified in hereditary cancer phase 2 cases Table S8. Likely pathogenic variants identified in PCD families Figure S1. The percentage of reads sequenced per sample for each pool of sequenced libraries. Pools 1-6 are hereditary cancer phase 1 samples (n=10 samples per pool). Pools 7-10 are hereditary cancer phase 2 samples (n=12 samples per pool). Pools 11 & 12 are PCD samples (n=4 samples per pool). Pools 13-16 are PCD samples (n=6 samples per pool). Figure S2. The percentage of reads sequenced per sample that were identified as PCR duplicates for the hereditary cancer samples. Figure S3. The total number of reads mapped to the target region increases linearly with the total number of aligned reads following duplicate removal shown for the hereditary cancer samples. [file humu0035-0434-SD2.txt]

Watson et al., Human Mutation  1 
  
Supp. Table S1.  List of genes, their location and the number of exons targeted by the custom 
hybridization enrichment design for hereditary cancer 
 
HGNC gene 
symbol 
Chr Start Stop Strand Number of 
exons targeted 
Targeted exonic 
sequence (bp) 
MUTYH 1 45,805,926 45,794,978 - 16 1,650
FH 1 241,683,022 241,661,128 - 10 1,533
EPCAM 2 47,596,645 47,613,752 + 9 945 
MSH2 2 47,630,331 47,710,088 + 16 2,805
MSH6 2 48,010,373 48,033,999 + 10 4,083
PMS1 2 190,656,536 190,742,162 + 12 2,799
BARD1 2 215,674,293 215,593,400 - 11 2,334
FANCD2 3 10,070,342 10,142,946 + 42 4,430
MLH1 3 37,035,039 37,092,144 + 19 2,271
PDGFRA 4 55,124,936 55,161,439 + 22 3,270
KIT 4 55,524,182 55,604,723 + 21 2,931
APC 5 112,090,588 112,179,823 + 15 8,532
RAD50 5 131,893,017 131,978,056 + 25 3,939
MET 7 116,339,139 116,436,178 + 20 4,227
NBN 8 90,996,789 90,947,810 - 16 2,265
CDKN2A 9 21,994,330 21,968,228 - 5 912 
BMPR1A 10 88,635,776 88,683,476 + 11 1,599
PTEN 10 89,624,227 89,725,229 + 9 1,212
MRE11A 11 94,225,967 941,53,291 - 19 2,127
ATM 11 108,098,352 108,236,235 + 62 9,171
CDK4 12 58,145,500 58,142,308 - 7 912 
BRCA2 13 32,890,598 32,972,907 + 26 10,257
RAD51 15 40,990,957 41,023,376 + 9 1,020
BLM 15 91,290,623 91,358,509 + 21 4,254
PALB2 16 23,652,478 23,614,780 - 13 3,561
CDH1 16 68,771,319 68,867,402 + 16 2,649
TP53 17 7,579,912 7,572,927 - 12 1,263
FLCN 17 17,131,451 17,116,969 - 11 1,898
RAD51D 17 33,446,632 33,427,972 - 11 1,166
BRCA1 17 41,276,113 41,197,695 - 23 5,658
RAD51C 17 56,770,005 56,811,583 + 9 1,135
BRIP1 17 59,938,900 59,760,657 - 19 3,750
AXIN2 17 63,554,738 63,526,094 - 10 2,532
SMAD4 18 48,573,417 48,604,837 + 11 1,659
STK11 19 1,206,913 1,226,646 + 9 1,302
CHEK2 22 29,130,709 29,083,885 - 14 1,632
Total     591 107,683 
Start denotes the genomic position of the first nucleotidein the first targeted exon.  Stop denotes 
the genomic position of the last nucleotide in the final targeted exon.  All co-ordinates are relative to 
the hg19 human reference genome.  Chr = chromosome. 
 Watson et al., Human Mutation  2 
  
 
Supp. Table S2.  Listof known genes, their locations and the number of target intervals screened 
by targeted analysis of primary ciliary dyskinesia patients 
 
HGNC gene 
symbol 
Chr Start Stop Strand Number of 
target intervals 
Targeted 
sequence* (bp) 
CCDC39 3 180,397,168 180,332,709 - 21 3,854
DNAH5 5 13,944,547 13,692,093 - 79 17,035
RSPH9 6 43,612,836 43,638,724 + 6 1,206
RSPH4A 6 116,937,787 116,953,604 + 6 2,391
HEATR2 7 769,300 825,290 + 12 2,555
DNAH11 7 21,582,864 21,940,872 + 82 16,853
NME8 7 37,889,869 379,36,694 + 15 2,367
LRRC6 8 133,687,739 133,584,554 - 12 1,885
DNAI1 9 34,459,004 34,520,754 + 21 3,186
DNAL1 14 74,111,743 74,162,645 + 8 893 
DNAAF2 14 50,101,867 50,100,005 - 3 2,634
HYDIN 16 70,841,483 70,841,483 - 86 18,952
DNAAF1 16 84,179,046 84,211,447 + 12 2,706
CCDC103 17 42,978,367 42,980,185 + 3 849 
DNAI2 17 72,277,957 72,310,355 + 13 2,683
CCDC40 17 78,010,462 78,064,198 + 22 4,715
CCDC114 19 48,822,028 48,800,233 - 12 2,609
DNAAF3 19 55,678,016 55,670,430 - 12 2,386
Total     425 89,759 
 
Start denotes the genomic position of the first nucleotidein the first targeted exon.  Stop denotes 
the genomicposition of the last nucleotide in the final targeted exon.  All coordinates are relative to 
the hg19 human reference genome.  Chr = chromosome.  *Exonic sequence plus 20 bp flanking 
region, overlapping intervals are merged into one target interval. 
 Watson et al., Human Mutation  3 
  
Supp. Table S3.  The reduction in variantcount in PCD patients after filtering using AgileExomeFilter 
Filtering 
parameters 
2
0
0
1
.2
8
2
4
 
2
0
0
8
.2
1
9
0
 
2
0
0
9
.3
0
6
6
 
2
0
1
0
.0
8
7
1
 
2
0
1
0
.1
0
2
4
 
2
0
1
0
.3
9
0
2
 
1
9
9
7
.1
1
9
0
 
2
0
0
9
.3
0
7
0
 
2
0
0
9
.4
3
6
3
 
2
0
0
9
.4
7
7
2
 
2
0
0
9
.4
9
6
3
 
2
0
0
9
.5
8
1
9
 
2
0
1
1
.6
8
3
6
 
2
0
0
3
.0
6
2
9
 
1
2
.0
8
6
4
1
 
1
2
.0
7
0
9
5
 
1
2
.0
6
1
5
3
 
2
0
1
1
.3
1
5
4
 
2
0
1
0
.3
9
7
1
 
1
2
.0
5
4
7
6
 
1
2
.0
6
5
0
7
 
1
2
.0
7
2
6
8
 
1
2
.0
7
3
1
9
 
2
0
0
9
.5
7
3
5
 
Total variants 33,
885 
32,
532 
32,
904 
32,
152 
33,
305 
33,
823 
32,
983 
32,
677 
33,
663 
33,
708 
33,5
83 
33,
199 
33,
626 
32,
830 
34,
075 
32,
284 
33,
659 
31,
929 
32,
976 
33,
237 
32,
812 
33,
155 
32,
657 
33,
787 
Retainif 
located in 
target genes 
98 94 104 72 103 119 116 90 84 87 106 81 96 99 105 72 102 68 87 97 94 95 102 81 
Retainif 
exonic or SS 
64 65 74 52 72 78 80 61 62 62 76 59 71 67 77 50 70 49 64 67 62 70 75 63 
Exclude if 
dbSNP MAF 
≥0.10 
14 13 16 12 14 7 13 12 20 15 19 10 16 16 15 10 17 15 16 18 15 18 21 17 
Exclude if 
NS variant 
10 10 9 8 10 5 8 8 12 11 13 5 12 11 10 7 12 10 11 9 10 10 15 13 
Retainif 
biallelic or 
homozygous 
6 8 9 3 8 3 4 3 10 8 12 5 10 7 10 5 6 9 9 8 8 6 12 10 
 
SS: Splice site (defined as 10 bp flanking the exon); MAF: minor allele frequency;  NS: Non-synonymous Watson et al., Human Mutation  4 
  
Supp. Table S4.  The per lane run metrics for each pool of sequenced libraries 
 
Platform Runidentifier Lane Cohort Pool ID 
Reads 
PF (M) 
Total Yield* 
(GB) 
Bases Q≥30 
(%) 
HiSeq 2000 120914_SN7001297_0042_AD19TDACXX 1 Hereditary cancer Pool 1 469.24 45.4 92.7 
HiSeq 2000 120914_SN7001297_0042_AD19TDACXX 2 Hereditary cancer Pool 2 475.34 45.8 92.2 
HiSeq 2000 120914_SN7001297_0042_AD19TDACXX 3 Hereditary cancer Pool 3 469.20 45.0 91.8 
HiSeq 2000 120914_SN7001297_0042_AD19TDACXX 4 Hereditary cancer Pool 4 457.30 44.2 92.6 
HiSeq 2000 120914_SN7001297_0042_AD19TDACXX 5 Hereditary cancer Pool 5 437.14 42.4 92.9 
HiSeq 2000 120914_SN7001297_0042_AD19TDACXX 6 Hereditary cancer Pool 6 374.54 36.8 94.0 
HiSeq 2000 121211_SN7001297_0048_AD19UJACXX 1 Hereditary cancer Pool 7 323.68 31.5 93.1 
HiSeq 2000 121211_SN7001297_0048_AD19UJACXX 6 Hereditary cancer Pool 8 361.10 31.5 93.5 
HiSeq 2000 121221_SN7001297_0053_BD191UACXX 1 Hereditary cancer Pool 9 471.32 43.9 89.0 
HiSeq 2000 130222_SN7001297_0060_AD19MBACXX 6 Hereditary cancer Pool 10 556.12 50.4 86.7 
HiSeq 2000 130320_SN7001297_0067_BC1577ACXX 7 Primary ciliary dyskinesia Pool 11 425.20 40.3 90.7 
HiSeq 2000 130320_SN7001297_0067_BC1577ACXX 8 Primary ciliary dyskinesia Pool 12 489.84 45.4 88.6 
HiSeq 2500 130604_SN7001297_0083_AH0J97ADXX 1 & 2 Primary ciliary dyskinesia Pool 13 553.60 40.2 69.4 
HiSeq 2500 130606_SN7001297_0087_AH0JBDADXX 1 &2 Primary ciliary dyskinesia Pool 13 318.22 31.7 95.3 
HiSeq 2500 130604_SN7001297_0084_BH0TTUADXX 1 & 2 Primary ciliary dyskinesia Pool 14 662.08 58.7 84.8 
HiSeq 2500 130624_SN7001297_0092_AH0TVCADXX 1 & 2 Primary ciliary dyskinesia Pool 15 591.92 55.1 89.0 
HiSeq 2500 130624_SN7001297_0093_BH0TV6ADXX 1 & 2 Primary ciliary dyskinesia Pool 16 600.44 56.7 90.3 
 
Reads PF:  The total number of reads passing filter (millions).  *Total yield includes only those bases with a Q score ≥30.  GB = GigaBases.  Pool 13
was re-run due to a poor quality second read.  Data was merged prior to alignment. 
 
 Watson et al., Human Mutation  5 
  
Supp. Table S5.  The four target regions for which coverage was <50X across both phase 1 and 2 samples 
 
Gene Chromosome Target co-ordinates 
Number of samples for which coverage 
was <50X across the target 
Average percentage of target 
covered ≥50X 
CDKN2A 9 21,970,881-21,971,227 79 84.20 
CDKN2A 9 21,974,456-21,974,846 1 99.50 
CDKN2A 9 21,994,118-21,994,350 22 91.61 
ATM 11 108,150,198-108,150,355 1 99.40 
 
 
 
Supp. Table S6. The percentage of each target interval covered to ≥30X averaged across each gene 
 
Gene 
2
0
0
1
.2
8
2
4
 
2
0
0
8
.2
1
9
0
 
2
0
0
9
.3
0
6
6
 
2
0
1
0
.0
8
7
1
 
2
0
1
0
.1
0
2
4
 
2
0
1
0
.3
9
0
2
 
1
9
9
7
.1
1
9
0
 
2
0
0
9
.3
0
7
0
 
2
0
0
9
.4
3
6
3
 
2
0
0
9
.4
7
7
2
 
2
0
0
9
.4
9
6
3
 
2
0
0
9
.5
8
1
9
 
2
0
1
1
.6
8
3
6
 
20
0
3
.0
6
2
9
 
1
2
.0
8
6
4
1
 
1
2
.0
7
0
9
5
 
1
2
.0
6
1
5
3
 
2
0
1
1
.3
1
5
4
 
2
0
1
0
.3
9
7
1
 
1
2
.0
5
4
7
6
 
1
2
.0
6
5
0
7
 
1
2
.0
7
2
6
8
 
1
2
.0
7
3
1
9
 
2
0
0
9
.5
7
3
5
 
Mean
 
CCDC39 93.9 87.3 89.0 82.7 90.4 93.4 82.1 87.8 88.1 91.3 87.5 90.8 83.6 89.1 91.9 86.8 79.0 91.8 93.3 89.6 79.5 86.0 84.8 85.7 87.9 
DNAH5 95.7 94.5 96.2 92.0 95.3 97.0 94.0 95.7 88.6 94.7 91.6 93.8 88.6 93.0 94.1 92.7 88.7 93.5 94.5 94.2 91.2 96.0 93.8 95.6 94.5 
RSPH9 87.6 79.9 87.7 82.6 89.8 90.0 88.2 96.6 86.6 93.9 95.6 87.9 85.2 92.5 98.7 92.5 85.4 100.0 100.0 99.6 92.5 100.0 93.7 100.0 93.8 
RSPH4A 90.3 88.1 90.9 88.9 88.7 91.5 92.8 95.4 85.0 92.5 89.5 92.3 83.9 82.4 79.0 81.3 78.9 89.3 84.5 83.1 79.6 83.1 84.6 85.2 86.5 
HEATR2 80.2 71.6 76.0 65.1 75.9 84.0 80.4 92.7 75.7 85.4 74.1 86.2 85.0 76.8 82.8 73.8 70.1 82.8 76.4 84.7 78.7 88.8 87.0 85.4 79.7 
DNAH11 97.5 95.0 97.2 92.1 96.9 96.9 84.5 82.1 64.4 75.1 77.7 64.0 71.9 93.7 96.0 94.1 89.0 96.0 94.7 95.9 92.8 96.6 93.9 96.0 95.7 
NME8 96.8 92.9 92.6 89.1 93.2 95.4 96.4 98.0 95.2 97.6 97.3 96.5 96.4 92.9 93.5 87.0 81.4 90.2 93.6 92.5 82.9 86.8 87.5 89.8 91.6 
LRRC6 94.7 87.8 96.9 83.3 93.7 96.1 92.8 95.3 94.3 96.8 95.6 96.2 94.4 88.5 89.1 90.4 82.4 94.8 96.0 88.3 88.3 87.0 86.3 83.6 89.1 
DNAI1 97.8 95.2 97.7 93.7 96.6 98.0 97.1 98.1 95.6 98.2 97.4 97.3 94.8 94.9 97.4 94.3 86.0 95.8 96.0 97.3 95.5 98.4 96.8 95.9 96.3 
DNAL1 96.6 90.0 90.8 85.5 92.1 94.6 95.0 94.0 91.2 95.8 91.9 94.0 91.1 76.5 80.0 79.4 72.4 83.0 77.1 79.4 77.6 92.8 78.4 78.8 85.0 
DNAAF2 87.6 78.4 88.5 89.9 80.8 80.0 82.1 90.7 81.7 90.1 85.3 88.6 80.4 79.4 90.0 83.8 67.7 71.7 89.5 81.1 59.6 83.3 76.7 78.8 81.5 
HYDIN 95.3 92.6 93.4 90.9 93.3 94.8 94.1 95.0 94.6 95.8 94.6 95.0 92.6 90.8 93.4 90.9 83.1 93.2 94.0 95.1 92.4 95.6 94.4 94.3 93.6 
DNAAF1 92.1 87.3 88.4 83.7 92.3 92.9 84.2 84.9 75.5 78.9 78.2 77.0 73.9 80.4 92.6 82.5 77.4 82.8 92.3 90.7 84.8 94.4 92.3 89.3 89.2 
CCDC103 81.5 78.2 93.1 87.0 90.7 95.1 84.0 86.5 85.8 89.0 85.9 91.7 86.4 82.8 93.1 76.4 77.4 85.0 89.8 87.9 87.3 98.8 94.4 92.1 89.2 
DNAI2 90.1 88.2 94.3 82.9 92.4 93.6 85.8 89.7 91.5 87.0 87.9 88.6 86.7 89.6 95.5 91.9 87.2 92.3 91.4 94.4 93.8 91.4 93.7 95.2 92.3 
CCDC40 92.9 88.5 90.4 84.7 91.1 92.1 100.0 100.0 92.5 97.5 90.4 91.2 94.6 90.6 93.5 86.5 78.6 90.5 91.3 94.6 92.0 96.2 91.8 94.8 91.6 
CCDC114 91.1 89.0 86.7 77.3 88.6 94.3 92.9 93.4 95.4 95.6 95.7 93.1 90.0 88.0 92.1 88.1 76.5 89.7 89.2 95.4 85.8 96.7 90.2 92.4 90.3 
DNAAF3 76.1 64.6 69.8 61.6 75.3 77.3 96.1 95.7 89.1 92.5 90.4 91.7 85.3 74.7 74.5 64.1 48.7 76.3 78.3 78.3 77.3 84.1 74.5 77.0 73.9 
Mean 91.0 86.1 90.0 84.1 89.8 92.1 90.1 92.9 87.3 91.5 89.3 89.8 86.9 86.5 90.4 85.4 78.3 88.8 90.1 90.1 85.1 92.0 88.6 89.4 89.0 
 
Target intervals include the exonic region plus 20 bp flanking sequence. Watson et al., Human Mutation  6 
  
Supp. Table S7.  Likely pathogenic variants identified inhereditary cancer phase 2 cases 
Sample ID Chromosome Position Gene Transcript cNomen pNomen Zygosity 
CC64 1 45,797,228 MUTYH NM_001128425.1 c.1187G>A p.Gly396Asp Heterozygous 
CC65 5 112,174,386 APC NM_000038.5 c.3095C>G p.Ser1032* Heterozygous 
CC66 13 32,912,352 BRCA2 NM_000059.3 c.3860del p.Asn1287Ilefs*6 Heterozygous 
CC67 13 32,953,577 BRCA2 NM_000059.3 c.8878C>T p.Gln2960* Heterozygous 
CC68 13 32,954,030 BRCA2 NM_000059.3 c.9097dup p.Thr3033Asnfs*11 Heterozygous 
CC69 17 7,577,551 TP53 NM_000546.4 c.730G>A p.Gly244Ser Heterozygous 
CC70 17 41,223,063 BRCA1 NM_007294.3 c.4868C>G N/A (splice effect) Heterozygous 
CC71 18 48,575,186 SMAD4 NM_005359.5 c.380G>T p.Cys127Phe Heterozygous 
CC72 19 1,220,473 STK11 NM_000455.4 c.566C>T p.Thr189Ile Heterozygous 
 
 
 
Supp. Table S8.  Likely pathogenic variants identified inPCD families 
 
Sample ID Chr Position Gene Transcript cNomen pNomen Zygosity Reference 
2010.1024 5 13,824,434 DNAH5 NM_001369.2 c.6453T>A p.Tyr2151* Heterozygous^  
1997.1190 6 43,612,952 RSPH9 NM_001193341.1 c.117C>A p.Tyr39* Homozygous  
2008.2190 7 825,153 HEATR2 NM_017802.3 c.2432-1G>C N/A (splice effect)¶ Homozygous  
2001.2824 8 133,645,009 LRRC6 NM_012472.3 c.630del p.Trp210Cysfs*12 Homozygous Chaki et al., 2012 
2010.3971 8 133,645,009 LRRC6 NM_012472.3 c.630del p.Trp210Cysfs*12 Homozygous Chaki et al., 2012 
2009.4772 9 34,514,434 DNAI1 NM_012144.2 c.1612G>A p.Ala538Thr§ Homozygous Zariwala etal., 2006 
2003.0629 16 84,203,918 DNAAF1 NM_178452.4 c.1484del p.Pro495Glnfs*40 Homozygous  
2009.4363 17 78,023,929 CCDC40 NM_017950.2 c.1006C>T p.Gln336* Homozygous Antony et al., 2012 
2009.3066 17 78,032,755 CCDC40 NM_017950.2 c.1416del p.Ile473Phefs*2 Homozygous Antony et al., 2012 
 
^Mother of affected individual. ¶Predicted to alter the splice site by in silico programs SpliceSiteFinder-like (91.3), MaxEntScan (10.9), NNSPLICE 
(0.9), GeneSplicer (9.9) and Human Splicing Finder (90.4).  This result was verified experimentally.  §PolyPhen-2 prediction = Probably damaging.  
The amino acidresidue is highly conserved.Zariwala et al., (2006) report the DNAI1 c.1612G>A variant in two unrelated families and indicate 
that it segregates in trans with a second deleterious variant.  They further report the absence of this variant in more than 200 control 
chromosomes. Watson et al., Human Mutation  7 
  
 
 
Supp. Figure S1. The percentage of reads sequenced per sample for each pool ofsequenced libraries.  
Pools 1-6 are hereditary cancer phase 1 samples (n=10 samples per pool).  Pools 7-10 are hereditary 
cancer phase 2 samples (n=12 samples per pool).  Pools 11 & 12 are PCD samples (n=4 samples per 
pool). Pools 13-16 are PCD samples (n=6 samples per pool). Watson et al., Human Mutation  8 
  
 
 
Supp. Figure S2. The percentage of reads sequenced per sample that were identified as PCR duplicates 
for the hereditary cancer samples. Watson et al., Human Mutation  9 
  
 
 
 
Supp. Figure S3. The total number of reads mapped to the target region increases linearly with the total 
number of aligned reads following duplicate removal shown for the hereditary cancer samples. 
 
